# Supplementary material for: Physiological, Ultrastructural and Proteomic Responses in the Leaf of Maize Seedlings to Polyethylene Glycol-Stimulated Severe Water Deficiency
Source: Int J Mol Sci. 2015 Sep 8;16(9):21606–25. doi: 10.3390/ijms160921606 (PMC4613270; doi:10.3390/ijms160921606)
Supplement: Supplementary file 1 [file ijms-16-21606-s001.zip]

Archive with 39 entries (34 files):
- ijms-96220-Supplementary Information/
- ijms-96220-Supplementary Information/Supplementary Figure.pdf
- ijms-96220-Supplementary Information/Supplementary File S1/
- ijms-96220-Supplementary Information/Supplementary File S1/MS-PDF/
- ijms-96220-Supplementary Information/Supplementary File S1/MS-PDF/spot 10-C12.pdf
- ijms-96220-Supplementary Information/Supplementary File S1/MS-PDF/spot 11-C5.pdf
- ijms-96220-Supplementary Information/Supplementary File S1/MS-PDF/spot 12-C8.pdf
- ijms-96220-Supplementary Information/Supplementary File S1/MS-PDF/spot 13-C11.pdf
- ijms-96220-Supplementary Information/Supplementary File S1/MS-PDF/spot 14-C9.pdf
- ijms-96220-Supplementary Information/Supplementary File S1/MS-PDF/spot 15-C7.pdf
- ijms-96220-Supplementary Information/Supplementary File S1/MS-PDF/spot 16-C3.pdf
- ijms-96220-Supplementary Information/Supplementary File S1/MS-PDF/spot 17-D4.pdf
- ijms-96220-Supplementary Information/Supplementary File S1/MS-PDF/spot 2-D3.pdf
- ijms-96220-Supplementary Information/Supplementary File S1/MS-PDF/spot 3-D5.pdf
- ijms-96220-Supplementary Information/Supplementary File S1/MS-PDF/spot 4-C6.pdf
- ijms-96220-Supplementary Information/Supplementary File S1/MS-PDF/spot 5-C10.pdf
- ijms-96220-Supplementary Information/Supplementary File S1/MS-PDF/spot 6-D1.pdf
- ijms-96220-Supplementary Information/Supplementary File S1/MS-PDF/spot 7-C4.pdf
- ijms-96220-Supplementary Information/Supplementary File S1/MS-PDF/spot 9-D2.pdf
- ijms-96220-Supplementary Information/Supplementary File S1/MS-PDF/spot1-C2.pdf
- ijms-96220-Supplementary Information/Supplementary File S2/
- ijms-96220-Supplementary Information/Supplementary File S2/MSMS-PDF/
- ijms-96220-Supplementary Information/Supplementary File S2/MSMS-PDF/spot 1-C2.pdf
- ijms-96220-Supplementary Information/Supplementary File S2/MSMS-PDF/spot 10-C12.pdf
- ijms-96220-Supplementary Information/Supplementary File S2/MSMS-PDF/spot 11-C5.pdf
- ijms-96220-Supplementary Information/Supplementary File S2/MSMS-PDF/spot 12-C8.pdf
- ijms-96220-Supplementary Information/Supplementary File S2/MSMS-PDF/spot 13-C11.pdf
- ijms-96220-Supplementary Information/Supplementary File S2/MSMS-PDF/spot 14-C9.pdf
- ijms-96220-Supplementary Information/Supplementary File S2/MSMS-PDF/spot 15-C7.pdf
- ijms-96220-Supplementary Information/Supplementary File S2/MSMS-PDF/spot 16-C3.pdf
- ijms-96220-Supplementary Information/Supplementary File S2/MSMS-PDF/spot 17-D4.pdf
- ijms-96220-Supplementary Information/Supplementary File S2/MSMS-PDF/spot 2-D3.pdf
- ijms-96220-Supplementary Information/Supplementary File S2/MSMS-PDF/spot 3-D5.pdf
- ijms-96220-Supplementary Information/Supplementary File S2/MSMS-PDF/spot 4-C6.pdf
- ijms-96220-Supplementary Information/Supplementary File S2/MSMS-PDF/spot 5-C10.pdf
- ijms-96220-Supplementary Information/Supplementary File S2/MSMS-PDF/spot 6-D1.pdf
- ijms-96220-Supplementary Information/Supplementary File S2/MSMS-PDF/spot 7-C4.pdf
- ijms-96220-Supplementary Information/Supplementary File S2/MSMS-PDF/spot 9-D2.pdf
- ijms-96220-Supplementary Information/Supplementary Table.xlsx
