# Supplementary material for: Physiological, Ultrastructural and Proteomic Responses in the Leaf of Maize Seedlings to Polyethylene Glycol-Stimulated Severe Water Deficiency
Source: Int J Mol Sci. 2015 Sep 8;16(9):21606–25. doi: 10.3390/ijms160921606 (PMC4613270; doi:10.3390/ijms160921606)
Supplement: Supplementary file 1 [file ijms-16-21606-s001.zip › ijms-96220-Supplementary Information/Supplementary Table.xlsx]

## Sheet: Sheet1
Table S1. Identified fragments, protein sequence, scores of the identified protein species, total ion score of the identified protein species in this study
Gel Idx/Pos			Spot 1/C2						Instr./Gel Origin				ak044/Sample Project 20130720					Process Status	Analysis Succeeded
Plate [#] Name			[1] Sample Project 20130720						Instrument Sample Name									Spectra	11
Rank		Protein Name						Accession No.			Protein MW		Protein	Pep.	Protein	Protein	Total Ion	Total Ion
													PI	Count	Score	Score	Score	C. I. %
																C. I. %
	Spot 1	β-d-glucan exohydrolase (Triticum aestivum)						gi|12227502			64117.6	6.38		10	336	100	285	100
		Peptide Information
		Calc. Mass		Obsrv. Mass	± da	± ppm	Start	End	Sequence					Ion	C. I. %	Modification				Rank	Result Type
							Seq.	Seq.						Score
		851.426		851.398	-0.0279	-33	335	341	IDDAVYR												Mascot
		851.426		851.398	-0.0279	-33	335	341	IDDAVYR					23	0						Mascot
		1058.58		1058.55	-0.036	-34	121	130	IGEATALEVR												Mascot
		1058.58		1058.55	-0.036	-34	121	130	IGEATALEVR					29	36.548						Mascot
		1185.69		1185.63	-0.0606	-51	390	400	SSYAPLLPLPK												Mascot
		1393.67		1393.62	-0.0542	-39	273	284	GFVISDWEGIDR												Mascot
		1393.67		1393.62	-0.0542	-39	273	284	GFVISDWEGIDR					75	99.998						Mascot
		1453.79		1453.74	-0.0548	-38	100	113	ATIFPHNVGLGATR												Mascot
		1453.79		1453.74	-0.0548	-38	100	113	ATIFPHNVGLGATR					50	99.495						Mascot
		1766.87		1766.81	-0.0607	-34	131	146	ATGIPYAFAPCIAVCR							Carbamidomethyl (C)[11,15]					Mascot
		1766.87		1766.81	-0.0607	-34	131	146	ATGIPYAFAPCIAVCR					35	85.125	Carbamidomethyl (C)[11,15]					Mascot
		1814.88		1814.82	-0.0603	-33	314	328	YTEFIDDLTTQVQNK												Mascot
		1814.88		1814.82	-0.0603	-33	314	328	YTEFIDDLTTQVQNK					74	99.998						Mascot
		2121.15		2121.11	-0.0303	-14	100	119	ATIFPHNVGLGATRDPDL												Mascot
									VK
		2273.08		2273.04	-0.0347	-15	347	367	FTMGLFENPYPDSSLAG												Mascot
Gel Idx/Pos			spot 2/D3						Instr./Gel Origin				ak044/Sample Project 20130720					Process Status	Analysis Succeeded
Plate [#] Name			[1] Sample Project 20130720						Instrument Sample Name									Spectra	11
Rank		Protein Name						Accession No.			Protein MW		Protein	Pep.	Protein	Protein	Total Ion	Total Ion
													PI	Count	Score	Score	Score	C. I. %
																C. I. %
	spot 2	17.4 kDa class I heat shock [Zea mays]						gi|296512087			17933.1	5.8		8	289	100	221	100
		Protein Group
		17.4 kDa class I heat shock protein 3 [Zea mays]						gi|195637046			17933.1		5.8
													1907
													3486
		LOC100283766 [Zea mays]						gi|226530365			17933.1		5.8
													1907
													3486
		unnamed protein product [Zea mays]						gi|296510701			17933.1		5.8
													1907
													3486
		Peptide Information
		Calc. Mass		Obsrv. Mass	± da	± ppm	Start	End	Sequence					Ion	C. I. %	Modification				Rank	Result Type
							Seq.	Seq.						Score
		857.509		857.512	0.0032	4	70	77	TDVPGLKK												Mascot
		1002.55		1002.53	-0.0217	-22	121	128	FRLPENAR												Mascot
		1002.55		1002.53	-0.0217	-22	121	128	FRLPENAR					28	13.362						Mascot
		1057.53		1057.48	-0.0469	-44	61	69	ETPEAHVFK												Mascot
		1585.8		1585.75	-0.0509	-32	57	69	VDWKETPEAHVFK												Mascot
APT_2013\Project_20130720\P13118-ck				1585.75																	Mascot	76		of	92
		1657.84		1657.79	-0.0516	-31	82	96	VELEDGNVLQISGER												Mascot
		1657.84		1657.79	-0.0516	-31	82	96	VELEDGNVLQISGER					94	100						Mascot
		2020.03		2019.99	-0.0368	-18	129	147	TEQISASMENGVLTVTVP							Oxidation (M)[8]					Mascot
									K
		2143.09		2143.05	-0.0339	-16	78	96	EEVKVELEDGNVLQISGE												Mascot
									R
		2143.09		2143.05	-0.0339	-16	78	96	EEVKVELEDGNVLQISGE					99	100						Mascot
									R
		2477.24		2477.25	0.0059	2	129	151	TEQISASMENGVLTVTVP							Oxidation (M)[8]					Mascot
									KEEAK
Gel Idx/Pos			spot 3/D5						Instr./Gel Origin				ak044/Sample Project 20130720					Process Status	Analysis Succeeded
Plate [#] Name			[1] Sample Project 20130720						Instrument Sample Name									Spectra	11
Rank		Protein Name						Accession No.			Protein MW		Protein	Pep.	Protein	Protein	Total Ion	Total Ion
													PI	Count	Score	Score	Score	C. I. %
																C. I. %
	spot 3	16.9 kDa class I heat shock protein 1 [Zea mays]						gi|296512071			17151.8	5.54		7	477	100	419	100
		Protein Group
		heat shock protein 17.2 [Zea mays]						gi|22335			17151.8		5.5399
													999618
													5303
APT_2013\Project_20130720\P13118-ck																						86		of	92
		heat shock protein 17.2 [Zea mays]						gi|162459222			17151.8		5.5399
													999618
													5303
		unnamed protein product [Zea mays]						gi|296510481			17151.8		5.5399
													999618
													5303
		Peptide Information
		Calc. Mass		Obsrv. Mass	± da	± ppm	Start	End	Sequence					Ion	C. I. %	Modification				Rank	Result Type
							Seq.	Seq.						Score
		1057.53		1057.52	-0.0087	-8	51	59	ETPEAHVFK												Mascot
		1397.8		1397.74	-0.055	-39	124	137	AGLENGVLTVTVPK												Mascot
		1599.82		1599.78	-0.0383	-24	47	59	IDWKETPEAHVFK												Mascot
		1613.85		1613.8	-0.0519	-32	72	86	VEVEDGNVLVISGQR												Mascot
		1613.85		1613.8	-0.0519	-32	72	86	VEVEDGNVLVISGQR					97	100						Mascot
		1855.02		1854.95	-0.069	-37	124	141	AGLENGVLTVTVPKAEEK												Mascot
		1967.97		1967.92	-0.0422	-21	27	46	SIVPSATSTNSETAAFAS												Mascot
									AR
		1967.97		1967.92	-0.0422	-21	27	46	SIVPSATSTNSETAAFAS					167	100						Mascot
									AR
		2099.1		2099.05	-0.0452	-22	68	86	EEVKVEVEDGNVLVISGQ												Mascot
									R
		2099.1		2099.05	-0.0452	-22	68	86	EEVKVEVEDGNVLVISGQ					154	100						Mascot
									R
Gel Idx/Pos			spot 4/C6						Instr./Gel Origin				ak044/Sample Project 20130720					Process Status	Analysis Succeeded
Plate [#] Name			[1] Sample Project 20130720						Instrument Sample Name									Spectra	11
Rank		Protein Name						Accession No.			Protein MW		Protein	Pep.	Protein	Protein	Total Ion	Total Ion
													PI	Count	Score	Score	Score	C. I. %
																C. I. %
	Spot 4	WD40-like β propeller repeat family protein[Zea mays]						gi|413932479			74238.6	5.76		15	454	100	367	100
		Peptide Information
		Calc. Mass		Obsrv. Mass	± da	± ppm	Start	End	Sequence					Ion	C. I. %	Modification				Rank	Result Type
							Seq.	Seq.						Score
		897.454		897.412	-0.0418	-47	574	582	VVHSADGGR												Mascot
		1207.61		1207.57	-0.0443	-37	377	387	GPAPDTFSLFR												Mascot
		1207.61		1207.57	-0.0443	-37	377	387	GPAPDTFSLFR					95	100						Mascot
		1315.61		1315.57	-0.0359	-27	583	593	TNHPWFSPDSK												Mascot
		1393.64		1393.63	-0.0083	-6	388	400	IDGSFPSFSHDGK												Mascot
		1465.74		1465.8	0.0519	35	159	172	SWAAVYSTSLAPGR												Mascot
		1486.77		1486.73	-0.0448	-30	362	376	GSGNGDSPLLLESIK												Mascot
		1508.79		1508.75	-0.0358	-24	328	340	SAYYEVTRPVAPR												Mascot
		1508.79		1508.75	-0.0358	-24	328	340	SAYYEVTRPVAPR					44	98.149						Mascot
		1549.74		1549.71	-0.0304	-20	388	401	IDGSFPSFSHDGKR												Mascot
		1549.74		1549.71	-0.0304	-20	388	401	IDGSFPSFSHDGKR					50	99.535						Mascot
		1623.77		1623.73	-0.0339	-21	341	354	AHHFNPFISPDGER												Mascot
		1723.8		1723.76	-0.034	-20	509	524	NLYIMDAEDGEAGGIR												Mascot
		1723.8		1723.76	-0.034	-20	509	524	NLYIMDAEDGEAGGIR					91	100						Mascot
		1786.86		1786.84	-0.0216	-12	479	496	LTVGGENNAFPSPSPDG												Mascot
									K
		1879.9		1879.88	-0.0207	-11	509	525	NLYIMDAEDGEAGGIRR												Mascot
		1914.96		1914.95	-0.0092	-5	478	496	KLTVGGENNAFPSPSPD												Mascot
									GK
		1978.04		1978.03	-0.0137	-7	402	421	IAFVGLPGLYVVNSDGSG												Mascot
									GR
		1978.04		1978.03	-0.0137	-7	402	421	IAFVGLPGLYVVNSDGSG					87	100						Mascot
									GR
		2284.14		2284.18	0.0462	20	181	204	GVADFSPAVSPSGVWTA												Mascot
									AASPGPR
Gel Idx/Pos			spot 5/C10						Instr./Gel Origin				ak044/Sample Project 20130720					Process Status	Analysis Succeeded
Plate [#] Name			[1] Sample Project 20130720						Instrument Sample Name									Spectra	11
Rank		Protein Name						Accession No.			Protein MW		Protein	Pep.	Protein	Protein	Total Ion	Total Ion
													PI	Count	Score	Score	Score	C. I. %
																C. I. %
	spot 5	Ribulose-1,5-bisphosphate carboxylase/oxygenase L-subunit [Zea mays]						gi|11467200			53294.6	6.33		14	489	100	405	100
		Protein Group
		RecName: Full=Ribulose bisphosphate carboxylase						gi|1172861			53294.6		6.3299
		large chain; Short=RuBisCO large subunit; Flags:											999237
		Precursor											605
		Ribulose bisphosphate carboxylase [Zea mays]						gi|18036			53294.6		6.3299
													999237
		Peptide Information
		Calc. Mass		Obsrv. Mass	± da	± ppm	Start	End	Sequence					Ion	C. I. %	Modification				Rank	Result Type
							Seq.	Seq.						Score
		946.484		946.525	0.041	43	228	236	AQAETGEIK												Mascot
		971.407		971.396	-0.0115	-12	188	194	ACYECLR							Carbamidomethyl (C)[2,5]					Mascot
		971.407		971.396	-0.0115	-12	188	194	ACYECLR					30	58.071	Carbamidomethyl (C)[2,5]					Mascot
		983.52		983.433	-0.0871	-89	464	471	EIKFDGFK												Mascot
		985.579		985.575	-0.0038	-4	132	139	ALRLEDLR												Mascot
		1021.53		1021.52	-0.0087	-9	33	41	DTDILAAFR												Mascot
		1021.53		1021.52	-0.0087	-9	33	41	DTDILAAFR					68	99.993						Mascot
		1037.49		1037.52	0.0252	24	351	358	DDFIEKDR												Mascot
		1247.61		1247.6	-0.0143	-11	218	227	FVFCAEAIYK							Carbamidomethyl (C)[4]					Mascot
		1247.61		1247.6	-0.0143	-11	218	227	FVFCAEAIYK					43	97.593	Carbamidomethyl (C)[4]					Mascot
		1401.77		1401.76	-0.011	-8	135	146	LEDLRIPPAYSK												Mascot
		1407.67		1407.65	-0.0206	-15	22	32	LTYYTPEYETK												Mascot
		1407.67		1407.65	-0.0206	-15	22	32	LTYYTPEYETK					28	31.053						Mascot
		1451.62		1451.6	-0.0181	-12	202	213	DDENVNSQPFMR												Mascot
		1451.62		1451.6	-0.0181	-12	202	213	DDENVNSQPFMR					82	100						Mascot
		1465.75		1465.73	-0.0238	-16	147	159	TFQGPPHGIQVER												Mascot
		1465.75		1465.73	-0.0238	-16	147	159	TFQGPPHGIQVER					76	99.999						Mascot
		1518.74		1518.72	-0.0251	-17	216	227	DRFVFCAEAIYK							Carbamidomethyl (C)[6]					Mascot
		2169.99		2169.98	-0.0064	-3	195	213	GGLDFTKDDENVNSQPF												Mascot
									MR
		2169.99		2169.98	-0.0064	-3	195	213	GGLDFTKDDENVNSQPF					77	100						Mascot
									MR
		3870.9		3871.09	0.1831	47	42	79	VTPQLGVPPEEAGAAVA												Mascot
									AESSTGTWTTVWTDGLT
									SLDR
Gel Idx/Pos			spot 6/D1						Instr./Gel Origin				ak044/Sample Project 20130720					Process Status	Analysis Succeeded
Plate [#] Name			[1] Sample Project 20130720						Instrument Sample Name									Spectra	11
Rank		Protein Name						Accession No.			Protein MW		Protein	Pep.	Protein	Protein	Total Ion	Total Ion
													PI	Count	Score	Score	Score	C. I. %
																C. I. %
	spot 6	Ribulose-1,5-bisphosphate carboxylase/oxygenase L-subunit[Zea mays]						gi|11467200			53294.6	6.33		8	560	100	519	100
		Protein Group
		RecName: Full=Ribulose bisphosphate carboxylase						gi|1172861			53294.6		6.3299
		large chain; Short=RuBisCO large subunit; Flags:											999237
		Precursor											605
		Ribulose bisphosphate carboxylase [Zea mays]						gi|18036			53294.6		6.3299
													999237
													605
		ribulose-1,5-bisphosphate carboxylase/oxygenase large						gi|902230			53294.6		6.3299
		subunit [Zea mays]											999237
													605
		Peptide Information
		Calc. Mass		Obsrv. Mass	± da	± ppm	Start	End	Sequence					Ion	C. I. %	Modification				Rank	Result Type
							Seq.	Seq.						Score
APT_2013\Project_20130720\P13118-ck																						66		of	92
		928.467		928.533	0.0664	72	296	303	AMHAVIDR							Oxidation (M)[2]					Mascot
		985.579		985.565	-0.0144	-15	132	139	ALRLEDLR												Mascot
		985.579		985.565	-0.0144	-15	132	139	ALRLEDLR					30	42.282						Mascot
		1021.53		1021.51	-0.0249	-24	33	41	DTDILAAFR												Mascot
		1021.53		1021.51	-0.0249	-24	33	41	DTDILAAFR					79	100						Mascot
		1401.77		1401.75	-0.0214	-15	135	146	LEDLRIPPAYSK												Mascot
		1407.67		1407.63	-0.0373	-26	22	32	LTYYTPEYETK												Mascot
		1407.67		1407.63	-0.0373	-26	22	32	LTYYTPEYETK					40	94.748						Mascot
		1465.75		1465.72	-0.0338	-23	147	159	TFQGPPHGIQVER												Mascot
		1465.75		1465.72	-0.0338	-23	147	159	TFQGPPHGIQVER					119	100						Mascot
		2410.18		2410.18	0.0017	1	22	41	LTYYTPEYETKDTDILAAF												Mascot
									R
		2410.18		2410.18	0.0017	1	22	41	LTYYTPEYETKDTDILAAF					104	100						Mascot
									R
		3870.9		3871.15	0.2476	64	42	79	VTPQLGVPPEEAGAAVA												Mascot
									AESSTGTWTTVWTDGLT
									SLDR
		3870.9		3871.15	0.2476	64	42	79	VTPQLGVPPEEAGAAVA					148	100						Mascot
									AESSTGTWTTVWTDGLT
									SLDR
Gel Idx/Pos			spot 7/C4						Instr./Gel Origin				ak044/Sample Project 20130720					Process Status	Analysis Succeeded
Plate [#] Name			[1] Sample Project 20130720						Instrument Sample Name									Spectra	11
Rank		Protein Name						Accession No.			Protein MW		Protein	Pep.	Protein	Protein	Total Ion	Total Ion
													PI	Count	Score	Score	Score	C. I. %
																C. I. %
	Spot 7	Natterin-4 (Triticum urartu)						gi|414587984			41350.1	5.72		7	246	100	210	100
		Protein Group
		hypothetical protein [Zea mays]						gi|195612760			41336.1		5.61
													1335
													144
		uncharacterized protein LOC100275466 [Zea mays]						gi|226531001			41336.1		5.61
													1335
													144
		Peptide Information
		Calc. Mass		Obsrv. Mass	± da	± ppm	Start	End	Sequence					Ion	C. I. %	Modification				Rank	Result Type
							Seq.	Seq.						Score
		855.436		855.484	0.0476	56	352	359	GVNSFGFK												Mascot
		869.415		869.443	0.0279	32	345	351	FDDGIFR												Mascot
		869.415		869.443	0.0279	32	345	351	FDDGIFR					44	98.169						Mascot
		1065.53		1065.58	0.051	48	65	74	GDNGLYLSAR												Mascot
		1065.53		1065.58	0.051	48	65	74	GDNGLYLSAR					34	81.652						Mascot
Gel Idx/Pos			spot 9/D2						Instr./Gel Origin				ak044/Sample Project 20130720					Process Status	Analysis Succeeded
Plate [#] Name			[1] Sample Project 20130720						Instrument Sample Name									Spectra	11
Rank		Protein Name						Accession No.			Protein MW		Protein	Pep.	Protein	Protein	Total Ion	Total Ion
													PI	Count	Score	Score	Score	C. I. %
																C. I. %
	spot 9	Electron carrier/electron transporter iron ion binding protein [Zea mays]						gi|414886715			21197.7	7.57		2	74	99.388	62	99.972
		Protein Group
		electron carrier/ electron transporter/ iron ion binding						gi|195637836			21197.7		7.57
		protein [Zea mays]											1716
													6138
		electron carrier/ electron transporter/ iron ion binding						gi|195611892			21197.7		7.57
		protein [Zea mays]											1716
APT_2013\Project_20130720\P13118-ck																						71		of	92
													6138
		electron carrier/ electron transporter/ iron ion binding						gi|226530383			21197.7		7.57
		protein [Zea mays]											1716
													6138
		unknown [Zea mays]						gi|194704210			21197.7		7.57
													1716
													6138
		Peptide Information
		Calc. Mass		Obsrv. Mass	± da	± ppm	Start	End	Sequence					Ion	C. I. %	Modification				Rank	Result Type
							Seq.	Seq.						Score
		1382.71		1382.68	-0.0228	-16	80	91	LLPDGTPDVHYR												Mascot
		1382.71		1382.68	-0.0228	-16	80	91	LLPDGTPDVHYR					21	0						Mascot
		3099.44		3099.49	0.0505	16	50	79	AVEVDAPSAGAPEPEEA												Mascot
									EEPSVDFAFVSPR
		3099.44		3099.49	0.0505	16	50	79	AVEVDAPSAGAPEPEEA					41	96.721						Mascot
									EEPSVDFAFVSPR
Gel Idx/Pos			spot 10/C12						Instr./Gel Origin				ak044/Sample Project 20130720					Process Status	Analysis Succeeded
Plate [#] Name			[1] Sample Project 20130720						Instrument Sample Name									Spectra	11
Rank		Protein Name						Accession No.			Protein MW		Protein	Pep.	Protein	Protein	Total Ion	Total Ion
													PI	Count	Score	Score	Score	C. I. %
																C. I. %
	spot 10	Fumarylacetoacetate hydrolase domain-containing protein 1 [Zea mays]						gi|226495395			24738	5.75		5	308	100	275	100
		Protein Group
		TPA: fumarylacetoacetate hydrolase domain-containing						gi|414873771			24716		5.4099
		protein 1 isoform 1 [Zea mays]											998474
													1211
		TPA: fumarylacetoacetate hydrolase domain-containing						gi|414873772			24716		5.4099
		protein 1 isoform 2 [Zea mays]											998474
													1211
		fumarylacetoacetate hydrolase domain-containing						gi|195637044			24738		5.75
		protein 1 [Zea mays]
		unknown [Zea mays]						gi|223947115			24716		5.4099
													998474
													1211
		unnamed protein product [Zea mays]						gi|227304154			24776		5.4099
													998474
													1211
		unnamed protein product [Zea mays]						gi|227304152			24716		5.4099
													998474
													1211
		unnamed protein product [Zea mays]						gi|227304150			24345.8		5.4099
													998474
													1211
		Peptide Information
		Calc. Mass		Obsrv. Mass	± da	± ppm	Start	End	Sequence					Ion	C. I. %	Modification				Rank	Result Type
							Seq.	Seq.						Score
APT_2013\Project_20130720\P13118-ck																						61		of	92
		1459.78		1459.76	-0.0241	-17	127	140	GQDTFTPISAVVPK												Mascot
		1600.82		1600.8	-0.0208	-13	141	154	SAVTNPDDLELWLK												Mascot
		1905		1904.97	-0.0297	-16	208	224	ITAGITDLIDVEFDVQR												Mascot
		1905		1904.97	-0.0297	-16	208	224	ITAGITDLIDVEFDVQR					102	100						Mascot
		2061.1		2061.08	-0.0152	-7	208	225	ITAGITDLIDVEFDVQRR												Mascot
		2400.12		2400.14	0.0159	7	87	109	DVPEASAMDFVGGYALA												Mascot
									LDMTAR
		2400.12		2400.14	0.0159	7	87	109	DVPEASAMDFVGGYALA					174	100						Mascot
									LDMTAR
		2416.12		2416.11	-0.0083	-3	87	109	DVPEASAMDFVGGYALA							Oxidation (M)[8]					Mascot
									LDMTAR
Gel Idx/Pos			spot 11/C5						Instr./Gel Origin				ak044/Sample Project 20130720					Process Status	Analysis Succeeded
Plate [#] Name			[1] Sample Project 20130720						Instrument Sample Name									Spectra	11
Rank		Protein Name						Accession No.			Protein MW		Protein	Pep.	Protein	Protein	Total Ion	Total Ion
													PI	Count	Score	Score	Score	C. I. %
																C. I. %
	Spot 11	Ribulose bisphosphate carboxylase/oxygenase activase [Zea mays]						gi|413920135			51234.7	5.89		11	196	100	149	100
		Protein Group
		uncharacterized protein LOC100382265 [Zea mays]						gi|293331415			51234.7		5.8899
													998664
													856
		unknown [Zea mays]						gi|223948617			51234.7		5.8899
													998664
													856
		Peptide Information
Gel Idx/Pos			spot 12/C8						Instr./Gel Origin				ak044/Sample Project 20130720					Process Status	Analysis Succeeded
Plate [#] Name			[1] Sample Project 20130720						Instrument Sample Name									Spectra	11
Rank		Protein Name						Accession No.			Protein MW		Protein	Pep.	Protein	Protein	Total Ion	Total Ion
													PI	Count	Score	Score	Score	C. I. %
																C. I. %
APT_2013\Project_20130720\P13118-ck																						37		of	92
	Spot 12	Translation elongation/initiation factor family protein [Zea mays]						gi|414873962			48681.4	6.11		15	498	100	383	100
		Protein Group
		uncharacterized protein LOC100273405 [Zea mays]						gi|226498420			48681.4		6.11
													1335
													144
		unknown [Zea mays]						gi|238011656			48681.4		6.11
													1335
													144
		unknown [Zea mays]						gi|194703942			48681.4		6.11
													1335
													144
		Peptide Information
		Calc. Mass		Obsrv. Mass	± da	± ppm	Start	End	Sequence					Ion	C. I. %	Modification				Rank	Result Type
							Seq.	Seq.						Score
		851.51		851.529	0.0197	23	172	178	EHILLAR												Mascot
		1156.64		1156.58	-0.0577	-50	217	226	FPGDEIPIIR												Mascot
		1156.64		1156.58	-0.0577	-50	217	226	FPGDEIPIIR					88	100						Mascot
		1561.77		1561.69	-0.0815	-52	98	111	AVAFDEIDKAPEEK												Mascot
		1561.77		1561.69	-0.0815	-52	98	111	AVAFDEIDKAPEEK					25	0						Mascot
		1573.78		1573.72	-0.0639	-41	227	242	GSALSALQGNNDEIGK												Mascot
		1618.85		1618.74	-0.1107	-68	393	407	TADVTGRVELLGEMK												Mascot
		1632.79		1632.71	-0.0826	-51	248	261	LMDAVDEYIPDPVR												Mascot
		1632.79		1632.71	-0.0826	-51	248	261	LMDAVDEYIPDPVR					47	99.181						Mascot
		1648.79		1648.74	-0.0444	-27	248	261	LMDAVDEYIPDPVR							Oxidation (M)[2]					Mascot
		1691.91		1691.82	-0.0907	-54	323	338	ILDHGEAGDNVGLLLR												Mascot
		1691.91		1691.82	-0.0907	-54	323	338	ILDHGEAGDNVGLLLR					114	100						Mascot
		1740.94		1740.84	-0.0962	-55	295	311	TGEDVEILGLAQTGPLK												Mascot
		1740.94		1740.84	-0.0962	-55	295	311	TGEDVEILGLAQTGPLK					41	96.6						Mascot
		1759.93		1759.88	-0.0576	-33	114	129	GITIATAHVEYETAKR												Mascot
		1820		1819.91	-0.0919	-50	322	338	KILDHGEAGDNVGLLLR												Mascot
		2037.11		2037.01	-0.091	-45	210	226	ELLSFYKFPGDEIPIIR												Mascot
		2085.04		2084.98	-0.0628	-30	192	209	VDAVDDPELLELVEMELR												Mascot
		2085.04		2084.98	-0.0628	-30	192	209	VDAVDDPELLELVEMELR					68	99.993						Mascot
		2101.04		2100.95	-0.0918	-44	192	209	VDAVDDPELLELVEMELR							Oxidation (M)[15]					Mascot
		2113.12		2113.05	-0.0784	-37	227	247	GSALSALQGNNDEIGKN												Mascot
									AILK
		2249.16		2249.1	-0.0606	-27	262	280	QLDKPFLMPIEDVFSIQG							Oxidation (M)[8]					Mascot
									R
		2693.4		2693.36	-0.0361	-13	408	432	MVLPGDNVTANFELISPV												Mascot
									PLEPGQR
Gel Idx/Pos			spot 13/C11						Instr./Gel Origin				ak044/Sample Project 20130720					Process Status	Analysis Succeeded
Plate [#] Name			[1] Sample Project 20130720						Instrument Sample Name									Spectra	11
Rank		Protein Name						Accession No.			Protein MW		Protein	Pep.	Protein	Protein	Total Ion	Total Ion
													PI	Count	Score	Score	Score	C. I. %
																C. I. %
	spot 13	Fructose-bisphosphate aldolase [Zea mays]						gi|223975775			38407.5	6.37		6	76	99.547	44	98.52
		Protein Group
		fructose-bisphosphate aldolase [Zea mays]						gi|413916271			38407.5		6.3699
													998855
													5908
		Peptide Information
		Calc. Mass		Obsrv. Mass	± da	± ppm	Start	End	Sequence					Ion	C. I. %	Modification				Rank	Result Type
							Seq.	Seq.						Score
		873.458		873.481	0.0236	27	157	164	EAAWGLAR												Mascot
		970.568		970.585	0.0174	18	312	320	AAQDALLLR												Mascot
		1156.54		1156.53	-0.0107	-9	127	136	EAAYYQQGAR												Mascot
		1156.54		1156.53	-0.0107	-9	127	136	EAAYYQQGAR					44	98.52						Mascot
		1387.72		1387.71	-0.0079	-6	37	49	LASIGLENTEANR												Mascot
		2401.16		2401.2	0.0464	19	104	126	GLVPLAGSNNESWCQGL							Carbamidomethyl (C)[14]					Mascot
									DGLASR
		3047.57		3047.62	0.0515	17	165	192	YAAISQDNGLVPIVEPEIL												Mascot
									LDGEHGIER
Gel Idx/Pos			spot 14/C9						Instr./Gel Origin				ak044/Sample Project 20130720					Process Status	Analysis Succeeded
Plate [#] Name			[1] Sample Project 20130720						Instrument Sample Name									Spectra	11
Rank		Protein Name						Accession No.			Protein MW		Protein	Pep.	Protein	Protein	Total Ion	Total Ion
													PI	Count	Score	Score	Score	C. I. %
																C. I. %
	spot 14	RNA-binding protein FUS-like isoform X2[Setaria italica]						gi|414876731			33565.8	5.96		11	752	100	663	100
		Protein Group
		hypothetical protein [Zea mays]						gi|226533140			33565.8		5.96
													381
													4697
		unknown [Zea mays]						gi|194707256			33565.8		5.96
													381
													4697
		Peptide Information
		Calc. Mass		Obsrv. Mass	± da	± ppm	Start	End	Sequence					Ion	C. I. %	Modification				Rank	Result Type
							Seq.	Seq.						Score
		1196.55		1196.55	-0.0017	-1	164	174	AGEDQYSLASR												Mascot
		1196.55		1196.55	-0.0017	-1	164	174	AGEDQYSLASR					65	99.988						Mascot
Gel Idx/Pos			spot 15/C7						Instr./Gel Origin				ak044/Sample Project 20130720					Process Status	Analysis Succeeded
Plate [#] Name			[1] Sample Project 20130720						Instrument Sample Name									Spectra	11
Rank		Protein Name						Accession No.			Protein MW		Protein	Pep.	Protein	Protein	Total Ion	Total Ion
													PI	Count	Score	Score	Score	C. I. %
																C. I. %
	Spot 15	Pore-forming toxin-like protein Hfr-2 (Triticum aestivum)						gi|414587991			42290.4	6.53		19	959	100	789	100
		Protein Group
		TPA: hypothetical protein ZEAMMB73_152166 [Zea						gi|414587988			42290.4		6.53
		mays]											2098
													835
		hypothetical protein [Zea mays]						gi|195636170			42290.4		6.53
													2098
													835
		uncharacterized protein LOC100194135 [Zea mays]						gi|212722702			42290.4		6.53
													2098
													835
		unknown [Zea mays]						gi|194695026			42290.4		6.53
													2098
													835
		Peptide Information
		Calc. Mass		Obsrv. Mass	± da	± ppm	Start	End	Sequence					Ion	C. I. %	Modification				Rank	Result Type
							Seq.	Seq.						Score
		855.436		855.394	-0.0422	-49	356	363	GVNSFGFK												Mascot
		885.41		885.364	-0.0463	-52	349	355	YDDGIFR												Mascot
Gel Idx/Pos			spot 16/C3						Instr./Gel Origin				ak044/Sample Project 20130720					Process Status	Analysis Succeeded
Plate [#] Name			[1] Sample Project 20130720						Instrument Sample Name									Spectra	11
Rank								Accession No.			Protein MW		Protein	Pep.	Protein	Protein	Total Ion	Total Ion
			Protein Name										PI	Count	Score	Score	Score	C. I. %
																C. I. %
	Spot 16	Ribulose-1,5-bisphosphate carboxylase/oxygenase L-subunit (Zea mays)						gi|11467200			53294.6	6.33		16	365	100	259	100
		Protein Group
		RecName: Full=Ribulose bisphosphate carboxylase						gi|1172861			53294.6		6.3299
		large chain; Short=RuBisCO large subunit; Flags:											999237
		Precursor											605
		Ribulose bisphosphate carboxylase [Zea mays]						gi|18036			53294.6		6.3299
													999237
													605
		ribulose-1,5-bisphosphate carboxylase/oxygenase large						gi|902230			53294.6		6.3299
		subunit [Zea mays]											999237
													605
		Peptide Information
		Calc. Mass		Obsrv. Mass	± da	± ppm	Start	End	Sequence					Ion	C. I. %	Modification				Rank	Result Type
							Seq.	Seq.						Score
		971.407		971.382	-0.0254	-26	188	194	ACYECLR							Carbamidomethyl (C)[2,5]					Mascot
		985.579		985.549	-0.0296	-30	132	139	ALRLEDLR												Mascot
		1021.53		1021.51	-0.0229	-22	33	41	DTDILAAFR												Mascot
		1021.53		1021.51	-0.0229	-22	33	41	DTDILAAFR					54	99.78						Mascot
		1078.6		1078.55	-0.0462	-43	178	187	LGLSAKNYGR												Mascot
		1116.58		1116.55	-0.0326	-29	422	431	VALEACVQAR							Carbamidomethyl (C)[6]					Mascot
		1116.58		1116.55	-0.0326	-29	422	431	VALEACVQAR					30	40.741	Carbamidomethyl (C)[6]					Mascot
		1170.56		1170.6	0.0372	32	304	312	QKNHGMHFR							Oxidation (M)[6]					Mascot
		1184.62		1184.53	-0.0901	-76	296	305	AMHAVIDRQK							Oxidation (M)[2]					Mascot
		1247.61		1247.6	-0.0106	-8	218	227	FVFCAEAIYK							Carbamidomethyl (C)[4]					Mascot
Gel Idx/Pos			spot 17/D4						Instr./Gel Origin				ak044/Sample Project 20130720					Process Status	Analysis Succeeded
Plate [#] Name			[1] Sample Project 20130720						Instrument Sample Name									Spectra	11
Rank		Protein Name						Accession No.			Protein MW		Protein	Pep.	Protein	Protein	Total Ion	Total Ion
													PI	Count	Score	Score	Score	C. I. %
																C. I. %
	spot 17	Eukaryotic translation initiation factor 5A [Zea mays]						gi|162464130			17713.8	5.61		5	77	99.623	40	96.264
		Protein Group
		RecName: Full=Eukaryotic translation initiation factor						gi|12643437			17713.8		5.61
		5A; Short=eIF-5A; AltName: Full=eIF-4D											1335
													144
		TPA: elongation initiation factor5A [Zea mays]						gi|414590743			17713.8		5.61
													1335
													144
		TPA: eukaryotic translation initiation factor 5A [Zea						gi|414887439			17713.8		5.61
		mays]											1335
													144
		eukaryotic translation initiation factor 5A [Zea mays]						gi|162458009			17713.8		5.61
													1335
													144
		eukaryotic translation initiation factor 5A [Zea mays]						gi|334361894			17713.8		5.61
													1335
													144
		eukaryotic translation initiation factor 5A [Zea mays]						gi|195620274			17713.8		5.61
													1335
													144
		eukaryotic translation initiation factor 5A [Zea mays]						gi|195618512			17713.8		5.61
													1335
													144
		eukaryotic translation initiation factor 5A [Zea mays]						gi|195605740			17713.8		5.61
													1335
													144
		eukaryotic translation initiation factor 5A [Zea mays]						gi|195618026			17713.8		5.61
													1335
													144
		eukaryotic translation initiation factor 5A [Zea mays]						gi|195619390			17713.8		5.61
													1335
													144
		eukaryotic translation initiation factor 5A [Zea mays]						gi|195621206			17713.8		5.61
													1335
													144
		translation initiation factor 5A [Zea mays]						gi|2668738			17713.8		5.61
													1335
													144
		translation initiation factor 5A [Zea mays]						gi|1546919			17713.8		5.61
													1335
													144
		unknown [Zea mays]						gi|238007626			17713.8		5.61
APT_2013\Project_20130720\P13118-ck		unknown [Zea mays]																				82		of	92
													1335
													144
		Peptide Information
		Calc. Mass		Obsrv. Mass	± da	± ppm	Start	End	Sequence					Ion	C. I. %	Modification				Rank	Result Type
							Seq.	Seq.						Score
		1120.57		1120.55	-0.0277	-25	20	29	TYPQQAGTVR												Mascot
		1120.57		1120.55	-0.0277	-25	20	29	TYPQQAGTVR					40	96.264						Mascot
		1248.67		1248.64	-0.0319	-26	20	30	TYPQQAGTVRK												Mascot
		1327.75		1327.76	0.0094	7	118	129	LPTDETLVAQIK												Mascot
		1826.99		1826.93	-0.0577	-32	114	129	DDLRLPTDETLVAQIK												Mascot
		1826.99		1826.93	-0.0577	-32	114	129	DDLRLPTDETLVAQIK												Mascot
		1931.84		1931.93	0.089	46	2	19	SDSEEHHFESKADAGAS												Mascot
									K
